# Supplementary material for: Enhancing COVID-19 CT Image Segmentation: A Comparative Study of Attention and Recurrence in UNet Models
Source: J Imaging. 2023 Dec 18;9(12):283. doi: 10.3390/jimaging9120283 (PMC10744014; doi:10.3390/jimaging9120283)
Supplement: Supplementary file 1 [file jimaging-09-00283-s001.zip]

Archive with 1 entries (1 files):
- jimaging-2694529-supplementary.pdf
